# Supplementary material for: Continuous Fixed-Bed Column Studies on Congo Red Dye Adsorption-Desorption Using Free and Immobilized Nelumbo nucifera Leaf Adsorbent
Source: Polymers (Basel). 2021 Dec 24;14(1):54. doi: 10.3390/polym14010054 (PMC8747315; doi:10.3390/polym14010054)
Supplement: Supplementary file 1 [file polymers-14-00054-s001.zip]

Archive with 1 entries (1 files):
- polymers-1485236-supplementary.pdf
